# Supplementary material for: Cognitive Impairment in Patients with Severe COPD: A Cross-Sectional Study
Source: J Clin Med. 2025 Oct 9;14(19):7122. doi: 10.3390/jcm14197122 (PMC12525021; doi:10.3390/jcm14197122)
Supplement: Supplementary file 1 [file jcm-14-07122-s001.zip]

Archive with 3 entries (3 files):
- Supporting information Table S1.pdf
- Supporting information Table S2.pdf
- Supporting information Table S3.pdf
